# Supplementary material for: MicroRNA-181a as novel liquid biopsy marker of central nervous system involvement in pediatric acute lymphoblastic leukemia
Source: J Transl Med. 2020 Jun 22;18:250. doi: 10.1186/s12967-020-02415-8 (PMC7310470; doi:10.1186/s12967-020-02415-8)
Supplement: Supplementary file 1 — Additional file 1: Table S1. Detailed description of patient cohorts. Table S2. List of 47 microRNAs screened in discovery study. Table S3. Contribution of miR-181-family members to principal components. Table S4. Rate of expression decrease of microRNAs in discovery cerebrospinal fluid samples at day 15th. [file 12967_2020_2415_MOESM1_ESM.xlsx]

## Sheet: Table S1
Table S1. Detailed description of patient cohorts
ID	Age at diagnosis (yr), gender	Immunophenotype	Genetics	Follow-up time (days)	Follow-up events
P1	18.9, F	Pre-B	Biallelic deletion of CDKN2A	972	None
P2	0.7, M	Pre-B	KMT2A translocation	1218	None
P3	4.2, M	Pre-B	Monoallelic deletion of CDKN2A	1198	Interdigitating dendritic cell sarcoma transdifferentiated from ALL
P4	8.4, F	Common pB	HD (49,XXX, +14, +21)	1159	None
P5	15.0, M	Medullary T	HHD (80-89 chromosomes)	29	Death
P6	4.3, F	Common pB	HD	595	None
P7	16.0, M	ETP/monocytic	46,XY,t(6;14)(q26;q22); FLT3-ITD	1062	None
P8	5.2, F	Without maturation	FLT3mut, NPM1mut	1193	Two BM relapses, allo-HSCT
P9	14.2, F	With BM eosinophilia	inv(16)(p13;q22), FLT3-ITD, NPM1mut	996	None
P10	4.1, M	Pre-T	Normal karyotype	137	Death
P11	2.5, M	Common pB	Down-syndrome, three AML1 alleles, P2RY8-CRLF2 translocation	424	None
P12	4.1, M	Pre-B	Hyperdiploid (54-56 chromosomes)	116	Death
P13	6.4, F	Common pB	Three RUNX1 alleles, one KMT2A allele, CDKN2A alteration	1139	None
P14	17.8, M	Pre-B	Monoallelic deletion of ETV6	961	Early isolated BM relapse, allo-HSCT
P15	1.6, M	Common pB	Three AML1 alleles	1253	None
P16	2.7, F	Common pB	Normal karyotype	1265	None
P17	11.2, F	Common pB	HD	544	Second BM relapse, death
P18	0.7, F	Pre-B	KMT2A rearrangement	28	Death
P19	3.1, M	Common	HD	785	None
P20	12.5, M	Mature T	NA	495	None
P21	3.7, F	Common pB	Normal karyotype	741	None
P22	17.5, M	T/myeloid	Monosomy of chromosome 9, hypodiploidity	343	Allo-HSCT
P23	14.0, F	Myelomonocytic	MYH11 rearrangement	493	None
P24	1.1, M	With minimal differentiation	Trisomy of chromosome 4 and 6	253	BM relapse
P25	15.0, M	Pre-T	Normal karyotype	499	None
P26	15.2, F	Common pB	Extra copies of ETV6 (3-6 alleles/cell)	42	Death (central nervous system infection)
P27	2.2, M	Common pB	ETV6/RUNX1 translocation positive	772	None
P28	14.8, F	Common pB	Three RUNX1 alleles (25% of cells), CDKN2A deletion (20% of cells)	759	None
P29	3.6, M	Common pB	Normal karyotype	115	None
Abbreviations: F, female; M, male; pB, precursor B; HD, hyperdiploidity; HHD, high hyperdiploidity; ITD, internal tandem repeat; NA, no data; BM, bone marrow; ALL, acute lymphoblastic leukaemia; HSCT, hematopoietic stem cell transplantation.

## Sheet: Table S2
Table S2. List of 47 microRNAs screened in discovery study
Name	Function in this study
cel-miR-39	Potential endogenous reference miR (housekeeping)
let-7a-5p	Platelet miR (quality control)
let-7f-5p	Platelet miR (quality control)
miR-100-5p	Target miR
miR-103a-3p	Potential endogenous reference miR (housekeeping)
miR-125b-5p	Target miR
miR-126-3p	Target miR
miR-128-3p	Target miR
miR-1290	Target miR
miR-146a-5p	Target miR
miR-155-5p	Target miR
miR-638	Potential endogenous reference miR (housekeeping)
miR-17-5p	Target miR
miR-181a-5p	Target miR
miR-181b-5p	Target miR
miR-181c-5p	Target miR
miR-19b-3p	Target miR
miR-1973	Target miR
miR-20a-5p	Target miR
miR-21-5p	Target miR
miR-222-3p	Target miR
miR-223-3p	Target miR
miR-19a-3p	Target miR
miR-320a	Target miR
miR-342-3p	Target miR
miR-34a-5p	Target miR
miR-361-3p	Target miR
miR-370-3p	Target miR
miR-374a-5p	Target miR
miR-383-5p	Target miR
miR-106a-5p	Target miR
miR-484	Potential endogenous reference miR (housekeeping)
miR-494-3p	Target miR
miR-501-5p	Target miR
miR-511-5p	Target miR
miR-532-5p	Target miR
miR-629-5p	Target miR
miR-632	Target miR
miR-660-5p	Target miR
miR-654-5p	Target miR
miR-9-5p	Target miR
miR-92a-3p	Target miR
miR-93-5p	Target miR
miR-30d-5p	Potential endogenous reference miR (housekeeping)
miR-98-5p	Target miR
miR-99a-5p	Target miR
miR-16-5p	Target miR

## Sheet: Table S3
Table S3. Contribution of miR-181-family members to principal components
	Contribution to PC1	Contribution to PC2	Contribution to PC3	Sum
miR-181a-5p	1.08242	5.52658	2.11117	8.72017	*
miR-181b-5p	2.2047	3.39037	5.03568	10.6308	*
miR-181c-5p	1.32614	5.67846	1.50496	8.50956	*
Expected average contribution: 7.31707. * Above expected average contribution.

## Sheet: Table S4
Table S4. Rate of expression decrease of microRNAs in discovery cerebrospinal fluid samples at day 15th
	logFC	CI.L	CI.R	AveExpr	t	P value	Adjusted P value	B
miR_181b_5p	-8.2259470	-11.5369620	-4.9149320	1.18811617	-8.9194322	0.006002061	0.2244167	-1.955798
miR_181c_5p	-5.3156005	-8.6299498	-2.0012512	2.15349850	-5.7579317	0.017106209	0.2244167	-2.471424
miR_181a_5p	-5.1770930	-8.4836979	-1.8704881	4.35763917	-5.6210327	0.018099919	0.2244167	-2.507125
miR_103a_3p	-5.0139090	-8.7312502	-1.2965678	-1.55787750	-4.8423533	0.025588767	0.2244167	-2.744237
miR_16_5p	-4.0906040	-7.8508757	-0.3303323	4.89162600	-3.9055362	0.041577257	0.2244167	-3.127290
miR_19a_3p	-3.7178845	-7.1442971	-0.2914719	1.36095350	-3.8955491	0.041813306	0.2244167	-3.132084
miR_126_3p	-5.6618920	-11.2129023	-0.1108817	-1.64403480	-3.6618622	0.047895342	0.2244167	-3.249172
miR_128_3p	-6.9712470	-14.3038932	0.3613992	2.72317750	-3.4132036	0.055754185	0.2244167	-3.384701
miR_34a_5p	-3.0161165	-6.2600575	0.2278245	3.16746860	-3.3380099	0.058469334	0.2244167	-3.428042
miR_374a_5p	9.5693910	-0.4499906	19.5887726	1.92799275	5.8284900	0.053426243	0.2244167	-3.433013
miR_93_5p	-4.5638880	-9.7388745	0.6110985	1.33923300	-3.1661990	0.065372723	0.2244167	-3.531388
miR_19b_3p	-7.0226170	-17.0419986	2.9967646	-1.04835000	-4.2773101	0.083015233	0.2244167	-3.615051
miR_370_3p	6.6253700	-3.3940116	16.6447516	0.78621050	4.0353563	0.090068088	0.2244167	-3.657663
miR_17_5p	-2.9936735	-6.7365369	0.7491899	4.38059560	-2.8715270	0.079970932	0.2244167	-3.723296
miR_222_3p	-5.6631250	-15.6825066	4.3562566	1.39937140	-3.4492756	0.111873304	0.2296347	-3.785857
miR_484	-5.7683935	-13.5923761	2.0555891	-0.35092100	-2.6469117	0.094117315	0.2244167	-3.882650
miR_146a_5p	-6.8667260	-16.2757391	2.5422871	2.36775967	-2.6201014	0.096018938	0.2244167	-3.902448
miR_20a_5p	-2.9449050	-7.0186661	1.1288561	3.76965233	-2.5953037	0.097822685	0.2244167	-3.920908
miR_501_5p	-4.8502650	-14.8696466	5.1691166	-0.59322467	-2.9541818	0.137859137	0.2688253	-3.930297
miR_223_3p	-2.5555005	-6.2001805	1.0891795	1.97181783	-2.5172655	0.103794975	0.2248891	-3.979938
miR_92a_3p	-2.2492115	-6.1408254	1.6424024	6.06270950	-2.0749756	0.148242752	0.2753080	-4.341018
miR_155_5p	-2.8504440	-12.8698256	7.1689376	-1.93061775	-1.7361381	0.265861185	0.3840217	-4.505117
miR_9_5p	2.7487740	-7.2706076	12.7681556	0.72569700	1.6742133	0.276814448	0.3855630	-4.544984
miR_342_3p	-1.9870355	-5.8780454	1.9039744	0.81694967	-1.8333937	0.182854789	0.3241517	-4.555958
miR_125b_5p	2.6096195	-2.8096469	8.0288859	5.82795333	1.7288174	0.200900725	0.3406578	-4.652221
miR_1290	2.4522510	-7.5671306	12.4716326	-2.93201450	1.4936081	0.312819584	0.4206884	-4.667443
cel_miR_39	2.5280840	-2.8715101	7.9276781	10.65586150	1.6809037	0.209887859	0.3410678	-4.696861
miR_100_5p	2.3073315	-3.0459257	7.6605887	0.34387933	1.5474062	0.237586733	0.3706353	-4.822636
miR_632	-1.9460050	-11.9653866	8.0733766	3.00878050	-1.1852657	0.391575520	0.4678703	-4.895082
miR_98_5p	-2.8503995	-9.8408684	4.1400694	5.62832725	-1.4639016	0.257108707	0.3840217	-4.902038
miR_629_5p	-3.4692090	-15.3614781	8.4230601	-5.38762040	-1.0473171	0.385986681	0.4678703	-5.294288
let_7a_5p	1.0031130	-2.4839980	4.4902240	4.17919500	1.0327532	0.391598205	0.4678703	-5.307492
miR_30d_5p	-1.0618925	-4.7930652	2.6692802	-1.00572883	-1.0217571	0.395890280	0.4678703	-5.317420
miR_99a_5p	-0.6514360	-10.6708176	9.3679456	-0.26455000	-0.3967743	0.741075531	0.8197763	-5.457104
miR_511_5p	0.5855830	-9.4337986	10.6049646	1.07628433	0.3566648	0.765441561	0.8197763	-5.476582
miR_1973	-0.5092805	-6.1277160	5.1091550	-4.02712375	-0.3254274	0.770277124	0.8197763	-5.805654
miR_660_5p	-0.3869320	-4.8058652	4.0320012	-0.08944667	-0.3143617	0.777736450	0.8197763	-5.810037
miR_21_5p	0.2583385	-4.3425944	4.8592714	5.37927833	0.2015838	0.855579226	0.8780945	-5.846563
miR_320a	0.1422170	-3.0797898	3.3642238	5.82116000	0.1584665	0.886062812	0.8860628	-5.856462
let_7f_5p	NA	NA	NA	3.47485475	NA	NA	NA	NA
miR_106a_5p	NA	NA	NA	NaN	NA	NA	NA	NA
miR_361_3p	NA	NA	NA	1.27228300	NA	NA	NA	NA
miR_383_5p	NA	NA	NA	NaN	NA	NA	NA	NA
miR_494_3p	NA	NA	NA	-3.36397825	NA	NA	NA	NA
miR_638	NA	NA	NA	NaN	NA	NA	NA	NA
miR_654_5p	NA	NA	NA	NaN	NA	NA	NA	NA
Abbreviations: logFC, log fold-change (base 2 logarithm); CI.L, left limit of confidence interval for logFC; CI.R, right limit of confidence interval for logFC; AveExpr, average log2-expression level
